# Supplementary material for: Methylphenidate Analogues as a New Class of Potential Disease-Modifying Agents for Parkinson’s Disease: Evidence from Cell Models and Alpha-Synuclein Transgenic Mice
Source: Pharmaceutics. 2022 Jul 30;14(8):1595. doi: 10.3390/pharmaceutics14081595 (PMC9414221; doi:10.3390/pharmaceutics14081595)
Supplement: Supplementary file 1 [file pharmaceutics-14-01595-s001.zip]

Archive with 1 entries (1 files):
- pharmaceutics-1752899-supplementary.pdf
